# Supplementary material for: Continuous Genomic Surveillance Monitored the In Vivo Evolutionary Trajectories of Vibrio parahaemolyticus and Identified a New Virulent Genotype
Source: mSystems. 2021 Jan 19;6(1):e01254-20. doi: 10.1128/mSystems.01254-20 (PMC7820670; doi:10.1128/mSystems.01254-20)
Supplement: TABLE S1 [file mSystems.01254-20-st001.xlsx]

## Sheet: Table S1
Table S1 Virulence and plasmid profiles of genomes used in this study
Strain	Collection_date	Source	MLST	ISVal1	tdh	trh	T3SS1	T3SS2	pVP17-1	pVP17-2	pVP17-3	pVP131-2	pVP131-3	pVP156-1	pLH80-1	p114-2	pTJ15-2
Tianjin
VP17	Jul-2013	shrimp	150	+	-	-	+	-	+	+	+	-	-	-	-	-	-
VP15	Jul-2013	shrimp	1743	-	-	-	+	-	-	-	-	-	-	+	-	-	-
VP131	Jul-2014	shrimp	424	+	-	-	+	-	+	-	-	+	+	-	-	-	-
VP135	Jul-2014	shrimp	919	-	-	-	+	-	-	-	-	-	-	-	-	-	-
VP35	Jul-2014	shrimp	1743	-	-	-	+	-	-	-	-	-	-	+	-	-	-
VP152	Jul-2015	shrimp	1743	+	-	-	+	-	+	+	-	-	-	+	-	-	-
VP155	Jul-2015	shrimp	1743	+	-	-	+	-	+	+	-	-	-	+	-	-	-
VP154	Jul-2015	shrimp	415	+	-	-	+	-	+	-	-	-	-	-	-	-	-
20150710009	Jul-2015	sediment	424	+	-	-	+	-	-	-	-	+	+	-	-	-	+
VP150	Jul-2015	shrimp	1743	-	-	-	+	-	-	-	-	-	-	+	-	-	-
VP33	Jul-2015	shrimp	1743	+	-	-	+	-	-	-	-	-	-	+	-	-	-
VP142	Jul-2015	shrimp	1743	-	-	-	+	-	-	-	-	-	-	+	-	-	-
VP144	Jul-2015	shrimp	1743	-	-	-	+	-	-	-	-	-	-	+	-	-	-
VP156	Jul-2015	shrimp	917a	-	-	-	+	-	-	-	-	-	-	+	-	-	-
VP157	Jul-2015	shrimp	122	-	-	-	+	-	-	-	-	-	-	-	-	-	-
VP200	Jul-2015	shrimp	1	+	-	+	+	+	-	-	-	-	-	-	-	-	-
VP120	Jul-2015	shrimp	1	+	-	+	+	+	-	-	+	-	-	-	-	-	-
VP140	Jul-2015	shrimp	1749	-	-	-	+	-	-	+	-	-	-	-	-	-	-
TJ-107	Jul-2016	shrimp	150	+	-	-	+	-	+	+	-	-	-	+	-	-	-
TJ-102	Jul-2016	shrimp	424	+	-	-	+	-	+	-	-	+	+	-	-	-	-
TJ-20	Jul-2016	shrimp	1	+	-	+	+	+	-	-	+	-	-	-	-	-	-
TJ-108	Jul-2016	shrimp	424	+	-	-	+	-	+	-	-	-	-	-	-	-	-
TJ-115	Jul-2016	shrimp	122	-	-	-	+	-	-	+	-	-	-	-	-	-	-
TJ-124	Jul-2016	shrimp	424	+	-	-	+	-	+	-	-	-	-	-	-	-	-
TJ-139	Jul-2016	shrimp	1797	-	-	-	+	-	-	-	-	-	-	-	-	-	-
TJ-125	Jul-2016	shrimp	917a	+	-	-	+	-	-	-	-	-	-	+	-	-	-
TJ-150	Jul-2016	shrimp	122	-	-	-	+	-	-	+	-	-	-	-	-	-	-
TJ-167	Apr-2017	shrimp	1749	-	-	-	+	-	-	+	-	-	-	-	-	-	-
TJ-183	Apr-2017	shrimp	809	-	-	-	+	-	-	+	-	-	-	-	-	-	-
TJ-187	Apr-2017	shrimp	424	+	-	+	+	-	+	-	-	+	+	-	-	-	-
TJA114	Apr-2017	shrimp	1743	+	-	-	+	-	-	-	-	-	-	-	-	+	+
HA2	Apr-2017	shrimp	1842	-	-	-	+	-	-	-	-	-	-	-	-	-	-
Tangshan
VP128	Jul-2014	shrimp	424	+	-	-	+	-	+	-	-	-	-	-	-	-	-
VP171	Jul-2015	shrimp	415	-	-	-	+	-	+	-	-	-	-	-	-	-	-
VP130	Jul-2014	shrimp	424	-	-	-	+	-	+	-	-	-	-	-	-	-	-
VP175	Jul-2015	shrimp	424	-	-	-	+	-	+	-	-	-	-	-	-	-	-
VP182	Jul-2015	shrimp	415	+	-	-	+	-	+	-	-	-	-	-	-	-	-
VP183	Jul-2015	shrimp	1743	+	-	-	+	-	+	-	-	-	-	-	-	-	-
LH3	Jul-2014	shrimp	864	-	-	-	+	-	-	-	-	-	-	-	-	-	-
LH11	Jul-2015	shrimp	1166	+	-	-	+	-	+	-	-	-	-	-	-	-	-
LH18	Jul-2015	shrimp	1800	-	-	-	+	-	-	-	-	-	-	-	-	-	-
LH4	Jul-2015	shrimp	864	-	-	-	+	-	-	-	-	-	-	-	-	-	-
LH60	Jul-2016	shrimp	1800	-	-	-	+	-	-	-	-	-	-	-	-	-	-
LH8	Jul-2016	shrimp	864	-	-	-	+	-	-	-	-	-	-	-	-	-	-
LH24	Apr-2017	shrimp	424	+	-	-	+	-	+	-	-	-	-	-	-	-	-
LH80	Apr-2017	shrimp	1800	+	-	-	+	-	-	-	-	-	-	-	+	-	-
LH36	Apr-2017	shrimp	12	-	-	-	+	-	-	-	-	-	-	-	-	-	-
Henan province
A1_3	2014	Fish	864	-	-	-	+	-	-	-	-	-	-	-	-	-	-
South Korea
SK	2017	shrimp	917a	-	-	-	+	-	-	-	-	-	-	+	-	-	-
WY3	2017	shrimp	917a	-	-	-	+	-	-	-	-	-	-	+	-	-	-
Huanghua
VP53	Jul-2014	shrimp	1739	+	-	-	+	-	-	-	-	-	-	-	-	-	-
VP52	Jul-2014	shrimp	424	+	-	-	+	-	+	-	-	-	-	-	-	-	-
123	Jun-2014	shrimp	415	+	-	-	+	-	-	-	-	-	-	-	-	-	-
126	Jul-2014	shrimp	415	+	-	-	+	-	-	-	-	-	-	-	-	-	-
CZ173	May-2014	Sediment	415	+	-	-	+	-	-	-	-	-	-	-	-	-	-
VP127	Jul-2014	shrimp	1743	-	-	-	+	-	-	-	-	-	-	-	-	-	-
LH10	Jul-2015	shrimp	1073	-	-	-	+	-	-	-	-	-	-	-	-	-	-
HB23	Jul-2015	shrimp	150	+	-	-	+	-	-	-	-	-	-	-	+	+	+
LH19-6	Jul-2015	shrimp	1986	+	-	-	+	-	-	-	-	-	-	-	-	-	-
LH6	Jul-2015	shrimp	864	-	-	-	+	-	-	-	-	-	-	-	-	-	-
LH19-8	Jul-2016	shrimp	1986	+	-	-	+	-	-	-	-	-	-	-	-	-	-
