# Supplementary material for: Continuous Genomic Surveillance Monitored the In Vivo Evolutionary Trajectories of Vibrio parahaemolyticus and Identified a New Virulent Genotype
Source: mSystems. 2021 Jan 19;6(1):e01254-20. doi: 10.1128/mSystems.01254-20 (PMC7820670; doi:10.1128/mSystems.01254-20)
Supplement: TABLE S2 [file mSystems.01254-20-st002.xlsx]

## Sheet: Table S2
Table S2 Antibiotic resistance profile of sequence strains in three shrimp farms
Strain Name	date	MLST	amoxicillin	amikacin	florfenicol	enrofloxacin	ciprofloxacin	kanamycin	norfloxacin	streptomycin	SMZ	oxytetracycline
Tianjin
VP17	Jul-2013	150	R	S	S	I	S	S	S	S	I	S
VP15	Jul-2013	1743	R	S	S	S	S	S	S	S	S	S
VP131	2014-07-01	424	R	S	S	I	S	S	S	S	I	S
VP135	2014-07-01	919	R	S	S	S	S	S	S	S	S	S
VP35	2014-07-01	1743	R	S	S	S	S	S	S	S	S	S
VP152	2015-07-01	1743	R	S	S	S	S	S	S	S	S	S
VP155	2015-07-01	1743	R	S	S	S	S	S	S	S	S	S
VP154	2015-07-01	415	R	S	S	S	S	S	S	S	S	R
20150710009	2015-07-01	424	R	S	S	I	S	S	S	S	I	S
VP150	2015-07-01	1743	R	S	S	S	S	S	S	S	S	S
VP33	2015-07-01	1743	R	S	S	I	S	S	S	S	I	S
VP142	2015-07-01	1743	R	S	S	S	S	S	S	S	S	S
VP144	2015-07-01	1743	R	S	S	S	S	S	S	S	S	S
VP156	2015-07-01	917a	R	S	S	S	S	S	S	S	I	S
VP157	2015-07-01	122	R	S	R	S	S	S	S	S	R	R
VP200	2015-07-01	1	R	S	R	S	S	S	S	S	I	S
VP120	2015-07-01	1	R	S	R	S	S	S	S	S	I	S
TJ-107	2015-07-01	150	R	S	S	S	S	S	S	S	I	S
TJ-102	2016-07-01	424	R	S	S	S	S	S	S	S	I	S
TJ-20	2016-07-01	1	R	R	R	R	S	R	R	R	I	S
TJ-108	2016-07-01	424	R	S	S	S	S	S	S	S	I	S
TJ-115	2016-07-01	122	R	R	R	S	S	R	S	R	R	R
TJ-124	2016-07-01	424	R	S	S	S	S	S	S	S	I	S
TJ-139	2016-07-01	1797	R	S	R	R	S	S	R	S	I	S
TJ-125	2016-07-01	917a	R	S	S	S	S	S	S	S	I	S
TJ-150	2017-04-01	122	R	R	R	S	S	R	S	R	R	R
TJ-167	2017-04-01	1749	R	S	S	S	S	S	S	S	I	S
TJ-183	2017-04-01	809	R	R	S	R	S	R	S	R	R	R
TJ-187	2017-04-01	424	R	S	S	R	S	S	S	S	I	S
Tangshan
VP128	Jul-2014	424	R	S	S	I	S	S	S	S	I	S
VP171	Jul-2015	415	R	S	S	I	S	S	S	S	S	S
VP130	Jul-2014	424	R	S	S	I	S	S	S	S	I	S
VP175	Jul-2015	424	R	S	S	I	S	S	S	S	I	S
VP182	Jul-2015	415	R	S	S	I	S	S	S	S	S	S
VP183	Jul-2015	1743	R	S	I	I	S	S	S	S	S	S
LH3	Jul-2014	864	R	S	S	S	S	S	S	S	S	S
LH11	Jul-2015	1166	R	R	S	S	S	S	S	S	R	S
LH18	Jul-2015	1800	R	S	S	S	S	S	S	S	S	S
LH4	Jul-2015	864	R	S	S	S	S	S	S	S	S	S
LH60	Jul-2016	1800	R	S	S	S	S	S	S	S	S	S
LH8	Jul-2016	864	R	S	S	S	S	S	S	S	S	S
LH24	Apr-2017	424	R	S	S	I	S	S	S	S	I	S
LH80	Apr-2017	1800	R	R	S	S	I	R	S	S	R	S
LH36	Apr-2017	12	R	S	S	S	S	S	S	S	S	S
Huanghua
VP53	Jul-2014	1739	R	S	S	I	S	S	S	S	I	S
VP52	Jul-2014	424	R	S	S	S	S	S	S	S	S	S
123	Jun-2014	415	R	S	S	I	S	S	S	S	I	S
126	Jul-2014	415	R	S	S	I	S	S	S	S	I	S
CZ173	May-2014	415	R	S	S	I	S	S	S	S	I	S
VP127	Jul-2014	1743	R	S	I	I	S	S	S	S	S	S
LH10	Jul-2015	1073	R	S	S	S	S	S	S	S	S	S
HB23	Jul-2015	150	R	R	S	S	I	R	S	S	R	S
LH19-6	Jul-2015	1986	R	S	S	I	S	S	S	S	S	S
LH6	Jul-2015	864	R	S	S	I	S	S	S	S	I	S
LH19-8	Jul-2016	1986	R	S	S	I	S	S	S	S	S	S
SMZ: sulfamethoxazole; R: resistant; I: intermediate; S: sensitive
