# Supplementary material for: Continuous Genomic Surveillance Monitored the In Vivo Evolutionary Trajectories of Vibrio parahaemolyticus and Identified a New Virulent Genotype
Source: mSystems. 2021 Jan 19;6(1):e01254-20. doi: 10.1128/mSystems.01254-20 (PMC7820670; doi:10.1128/mSystems.01254-20)
Supplement: TABLE S3 [file mSystems.01254-20-st003.xlsx]

## Sheet: Table S3
Table S3 Insertion sites of ISVal1 in theV. parahaemolyticus isolates from three farms
No. of ISVal1	Chromosome	Insertion site relative to RIMD 2210633	Types of genetic changes	Functions of flanking genes	Strains
1	1	3626881-3627147	I	hypothetical protein/hypothetical protein	123/VP154
2	1	4388466-4389617	I	VasE/Type VI secretion lipoprotein VasD	123/VP154
3	1	4540307-4540389	D	Methyl-accepting chemotaxis protein	123/126/VP154
4	1	1272506-1272742	D	Two-component system response regulator QseB	20150710009
5	1	1447568-1450122	I	Putrescine/ Transcriptional regulator, LysR	20150710009
6	1	1787863-1791592	I	Transcriptional regulator/ hypothetical protein	20150710009
7	2	1906216-1906335	I	hypothetical protein/hypothetical protein	20150710009
8	1	3209122-3210957	D	Anticodon nuclease/ Anticodon nuclease	20150710009
9	2	636765-637631	I	Heme O synthase/ISVal1	20150710009
10	2	638179-638610	I	ISVal1/ hypothetical protein	20150710009
11	1	1281723-1283987	I	MtrC/Cytochrome c553	TJ187/VP128/TJ124/TJ102/TJ108
12	1	1789489-1791592	I	multidrug efflux system/multidrug resistance system	TJ187/VP128/TJ124/TJ102/TJ108
13	1	4045643-4046509	I	Type II/IV secretion system protein TadC/TadA	TJ187/VP128/TJ124/TJ102/TJ108
14	2	638095-638610	I	hypothetical protein/ Heme O synthase	TJ187/VP128/TJ124/TJ102/TJ108
15	2	298788-299228	I	Phosphotransferase system mannitol/fructose-specific IIA domain	TJ187/VP128/TJ124/TJ102/TJ108
16	1	589239-590897	I	hypothetical protein/ hypothetical protein	VP131
17	1	1732311-1733385	I	hypothetical protein/ Flagellin protein FlaE	VP35
18	2	1049476-1050264	I	Lipase-related protein/ tRNA-Leu-TAA	VP35
19	1	396683-397835	I	hypothetical protein/ hypothetical protein	VP152
20	1	655146-655776	I	hypothetical protein/ hypothetical protein	VP155
21	1	1481754-1481894	I	hypothetical protein/ hypothetical protein	VP154
22	1	1929244-1929359	I	hypothetical protein/ hypothetical protein	VP156/TJ125
23	1	381054-382422	I	Thymidylate kinase (EC 2.7.4.9)/ hypothetical protein	VP33
24	1	1922303-1922422	I	predicted protein/ hypothetical protein	VP33
25	1	3498662-3499217	I	hypothetical protein/ hypothetical protein	VP33
26	1	1922970-1923244	I	hypothetical protein/ hypothetical protein	VP17/TJ107
27	1	1932074-1932586	I	FIG01203573: hypothetical protein/ hypothetical protein	VP17/TJ107
28	1	1856266-1857642	I	hypothetical protein/VirD2	VP17/TJ107
29	2	4555507-4556202	D	hypothetical protein/ hypothetical protein	VP17/TJ107
30	2	4907276-4908433	D	Cysteine desulfuras/ Aminotransferase ScrA	VP17/TJ107
31	2	1395547-1396606	I	Anthranilate phosphoribosyltransferase like/ Glutamate synthase small chain	VP182
32	1	664402-665934	I	hypothetical protein/ hypothetical protein	VP182
33	1	587722-588567	I	tRNA-Asp-GTC/ hypothetical protein	VP175
34	1	825916-827041	I	hypothetical protein/ conserved hypothetical protein	VP127
35	1	1922303-1922422	I	LacI-family transcriptional regulator/hypothetical protein	VP33
36	2	1450828-1451397	I	hypothetical protein/ TDH	TJ20
37	1	1438262-1438468	I	tRNA-Leu-TAA/ hypothetical protein	VP120
38	1	3252507-3254055	I	hypothetical protein/ hypothetical protein	VP200
39	2	592839-593708	I	hypothetical protein/ hypothetical protein	VP200
40	2	1219243-1219764	I	RTX toxin activating lysine-acyltransferase/ hypothetical protein	VP200
41	1	42145- 45267	I	TPR domain protein/Endonuclease relaxase	VP53
42	2	902394-902651	I	hypothetical protein/ hypothetical protein	VP156
43	1	2237624-2239683	I	DNA topoisomerase III (EC 5.99.1.2)/ Zn-dependent protease with chaperone function PA4632	VP156
44	1	2261701-2263714	D	Putative NAD(P)H nitroreductase YdjA	VP156
45	2	430367-431161	I	hypothetical protein/ Transporter, LysE family	LH11
46	2	1801541-1802638	I	hypothetical protein/ hypothetical protein	LH11
47	2	1834073-1834987	I	hypothetical protein/ hypothetical protein	LH11
48	1	42145-45267	I	hypothetical protein/hypothetical protein	VP183
49	2	599920 to 602646	D	Transcriptional regulator, LysR family	LH11
50	1	1936094 to 1936748	I	Cold shock protein of CSP family/ hypothetical protein	LH11
51	2	441200-443104	D	Mobile element protein/Mobile element protein	LH19-6/LH19-8
		Insertion site relative to HB23
52	1	1,047,971-1,048,891	I	hypothetical protein/hypothetical protein	HB23
53	1	2,011,912-2,010,992	D	Lipid A biosynthesis lauroyl acyltransferase	HB23
54	1	2,071,438-2,070,518	I	hypothetical protein/Acetyltransferase	HB23
55	1	2,100,724-2,099,804	I	hypothetical protein/hypothetical protein	HB23
56	1	1,392,382-1,391,462	I	hypothetical protein/hypothetical protein	HB23
57	1	1,395,295-1,394,375	I	hypothetical protein/RTX toxins	HB23
58	1	1,571,420-1,572,340	I	hypothetical protein/hypothetical protein	HB23
59	2	1,859,757-1,858,837	I	hypothetical protein/Transcriptional regulator, LysR	HB23
60	2	1,908,371-1,909,291	D	ATP-dependent DNA helicase PcrA	HB23
61	2	1,934,464-1,934,111	I	hypothetical protein/hypothetical protein	HB23
I：insertion between two genes; D: disruption of functional gene
