# Supplementary material for: Continuous Genomic Surveillance Monitored the In Vivo Evolutionary Trajectories of Vibrio parahaemolyticus and Identified a New Virulent Genotype
Source: mSystems. 2021 Jan 19;6(1):e01254-20. doi: 10.1128/mSystems.01254-20 (PMC7820670; doi:10.1128/mSystems.01254-20)
Supplement: TABLE S4 [file mSystems.01254-20-st004.xlsx]

## Sheet: Table S4
Table S4 Homology of an integrating conjugative element idenitied in strain VP17
Description	Query Cover	E value	Per. Ident	Accession
Vibrio parahaemolyticus strain PB1937 chromosome I, complete sequence	1	0	1	CP022243.1
Proteus mirabilis strain XH1568 chromosome, complete genome	0.94	0	0.9683	CP049941.1
Shewanella decolorationis strain Ni1-3 chromosome	0.96	0	0.9683	CP031775.1
Vibrio cholerae strain ICDC-4210 SXT element genomic sequence	0.94	0	0.9683	KT151662.1
Vibrio cholerae strain ICDC-2605 SXT element genomic sequence	0.94	0	0.9683	KT151661.1
Vibrio cholerae strain ICDC-1944 SXT element genomic sequence	0.94	0	0.9683	KT151659.1
Vibrio cholerae strain ICDC-1909 SXT element genomic sequence	0.94	0	0.9683	KT151658.1
Vibrio cholerae strain ICDC-1627 SXT element genomic sequence	0.94	0	0.9683	KT151657.1
Vibrio cholerae strain ICDC-1605 SXT element genomic sequence	0.94	0	0.9683	KT151656.1
Vibrio cholerae strain ICDC-956 SXT element genomic sequence	0.94	0	0.9683	KT151655.1
Vibrio cholerae strain ICDC-143 SXT element genomic sequence	0.94	0	0.9683	KT151654.1
Vibrio cholerae O1 strain ICDC-1307 SXT element, complete sequence	0.94	0	0.9683	KJ817376.1
Thalassotalea sp. LPB0316 chromosome, complete genome	0.94	0	0.9683	CP062946.1
Proteus mirabilis strain HI4320, complete genome	0.94	0	0.9683	AM942759.1
Shewanella putrefaciens strain pMERPH integrating conjunctive element mobile element, complete sequence	0.96	0	0.968	MH974755.1
Proteus mirabilis strain TJ3237 complete sequence	0.94	0	0.968	KX243414.1
Citrobacter sp. RHBSTW-00696 chromosome, complete genome	0.94	0	0.9677	CP056341.1
Pseudoalteromonas sp. DL-6 chromosome 1, complete sequence	0.94	0	0.9674	CP019770.1
Shewanella chilikensis strain DC57 chromosome, complete genome	0.96	0	0.9664	CP045857.1
Actinobacillus pleuropneumoniae strain MIDG3553 YhaH (yhaH) gene, complete cds; ICEApl2 mobile element, complete sequence; and PrfC (prfC) gene, complete cds	0.94	0	0.9661	MF187965.1
Vibrio alginolyticus strain ANC4-1 ICEValInd1 integrating conjugative element, complete sequence; and Peptide chain release factor 3 (prfC) gene, complete cds	0.96	0	0.9658	KU341408.1
Proteus mirabilis strain AR379 chromosome, complete genome	0.94	0	0.9655	CP029133.1
Proteus mirabilis strain TJ1809 complete sequence	0.94	0	0.9655	KX243413.1
Vibrio fluvialis strain 2015AW-0110 chromosome 1	0.94	0	0.9652	CP051108.1
Proteus mirabilis strain K817 chromosome, complete genome	0.94	0	0.9652	CP044028.1
Methylophaga frappieri strain JAM7, complete genome	0.94	0	0.9652	CP003380.1
Klebsiella michiganensis strain RHBSTW-00409 chromosome, complete genome	0.94	0	0.9652	CP055325.1
Vibrio alginolyticus VIO5 DNA, chromosome 1, complete sequence	0.94	0	0.9645	AP022861.1
Vibrio alginolyticus 138-2 DNA, chromosome 1, complete sequence	0.94	0	0.9645	AP022859.1
Vibrio alginolyticus YM4 DNA, chromosome 1, complete sequence	0.94	0	0.9642	AP022865.1
Vibrio alginolyticus YM19 DNA, chromosome 1, complete sequence	0.94	0	0.9642	AP022863.1
Vibrio rotiferianus AM7 DNA, chromosome 1, complete genome	0.94	0	0.9633	AP019798.1
Vibrio parahaemolyticus strain TF2 integrating conjugative element genomic sequence	0.96	0	0.9629	MN201567.1
Idiomarinaceae bacterium HL-53 genome assembly JGI assembly, chromosome : I	0.94	0	0.9629	LN899469.1
Alteromonas mediterranea MED64, complete genome	0.94	0	0.9629	CP004848.1
Vibrio cholerae MJ-1236 chromosome 1, complete sequence	0.94	0	0.9629	CP001485.1
Alteromonas sp. Mex14, complete genome	0.94	0	0.9626	CP018023.1
Proteus mirabilis strain HN2p chromosome HN2p, complete sequence	0.94	0	0.9626	CP046048.1
Proteus mirabilis strain MPE0734 chromosome, complete genome	0.94	0	0.9626	CP053615.1
Proteus mirabilis strain MPE0767 chromosome, complete genome	0.94	0	0.9626	CP053616.1
Proteus mirabilis strain L90-1 chromosome, complete genome	0.94	0	0.9626	CP045257.1
Proteus mirabilis strain PmBR607 chromosome, complete genome	0.94	0	0.9626	CP049753.1
Vibrio owensii strain V180403 chromosome 1, complete sequence	0.96	0	0.9626	CP033144.1
Vibrio cholerae strain IDH_1986 SXT element genomic sequence	0.94	0	0.9626	MK165649.1
