# Supplementary material for: Continuous Genomic Surveillance Monitored the In Vivo Evolutionary Trajectories of Vibrio parahaemolyticus and Identified a New Virulent Genotype
Source: mSystems. 2021 Jan 19;6(1):e01254-20. doi: 10.1128/mSystems.01254-20 (PMC7820670; doi:10.1128/mSystems.01254-20)
Supplement: TABLE S5 [file mSystems.01254-20-st005.xlsx]

## Sheet: Sheet1
Table S5 Denitrification assay of ST150 strains.
Plasmid name	Collection date	Denitrification medium	LB
VP17	2013	-	+
TJ107	2016	-	+
HB23	2016	+	+
