# Supplementary material for: Continuous Genomic Surveillance Monitored the In Vivo Evolutionary Trajectories of Vibrio parahaemolyticus and Identified a New Virulent Genotype
Source: mSystems. 2021 Jan 19;6(1):e01254-20. doi: 10.1128/mSystems.01254-20 (PMC7820670; doi:10.1128/mSystems.01254-20)
Supplement: TABLE S6 [file mSystems.01254-20-st006.xlsx]

## Sheet: Table S6
Table S6 Distribution of trh-nik-ure genomic island in the public genomes of Vibrio spp.
Description	Coverage	Identity	Accession	MLST
V. parahaemolyticus strain W501 contig13	1	1	LRFX01000005.1	ST635
V. parahaemolyticus strain 09-4662 contig30	1	0.9943	LRTH01000024.1	ST417
V. parahaemolyticus strain C145 contig14	1	0.9943	LPVK01000006.1	ST417
V. parahaemolyticus strain C142 contig17	1	0.9943	LPVA01000009.1	ST417
V. parahaemolyticus strain 08-7626 contig114	0.99	0.9943	JZAP01000114.1	ST417
V. parahaemolyticus strain 10-7205 contig84	0.99	0.9943	JYJV01000084.1	ST417
V. parahaemolyticus strain 2010V-1106 chromosome 2	0.99	0.99	CP046827.1	ST36
V. parahaemolyticus strain 2014V-1125 chromosome 2	0.99	0.99	CP046777.1	ST36
V. parahaemolyticus strain 2013V-1146 chromosome 2	0.99	0.99	CP046809.1	ST36
V. parahaemolyticus strain 2014V-1066 chromosome 2	0.99	0.99	CP046780.1	ST36
V. parahaemolyticus strain 2015AW-0174 chromosome 2	0.99	0.99	CP046753.1	ST36
V. parahaemolyticus 10329 chromosome 2	0.99	0.99	CP045795.1	ST36
V. parahaemolyticus strain FDAARGOS_662 chromosome 1	0.99	0.99	CP044070.1	ST36
V. parahaemolyticus strain FDAARGOS_51 chromosome 2	0.99	0.99	CP026042.1	ST36
V. parahaemolyticus strain MAVP-26 chromosome 2	0.99	0.99	CP023247.1	ST36
V. parahaemolyticus O1:Kuk str. FDA_R31 chromosome II	1	0.99	CP006005.1	ST23
V. parahaemolyticus strain 2012V-1116 chromosome 2	1	0.99	CP051114.1	ST34
V. parahaemolyticus strain 2012V-1165 chromosome 1	1	0.99	CP051111.1	ST110
V. parahaemolyticus strain 2013V-1136 chromosome 1	1	0.99	CP046785.1	ST1716
V. parahaemolyticus strain 2013V-1181 chromosome 2	0.99	0.99	CP046784.1	ST631
V. parahaemolyticus strain 2013V-1174 chromosome 2	1	0.99	CP046788.1	ST34
V. parahaemolyticus strain MAVP-Q chromosome 2	0.99	0.99	CP022472.1	ST631
V. parahaemolyticus strain ST631 chromosome 2	0.99	0.99	CP011885.1	ST631
V. parahaemolyticus strain ATCC 17802 chromosome 2	1	0.99	CP014047.2	ST1
V. diabolicus strain FDAARGOS_105 chromosome 2	1	0.98	CP014037.1	/
V. parahaemolyticus strain 2012AW-0154 chromosome 1	1	0.98	CP035701.1	ST1727
V. parahaemolyticus strain MAVP-R chromosome 1	0.99	0.98	CP022552.2	ST631
