# Supplementary material for: Continuous Genomic Surveillance Monitored the In Vivo Evolutionary Trajectories of Vibrio parahaemolyticus and Identified a New Virulent Genotype
Source: mSystems. 2021 Jan 19;6(1):e01254-20. doi: 10.1128/mSystems.01254-20 (PMC7820670; doi:10.1128/mSystems.01254-20)
Supplement: TABLE S7 [file mSystems.01254-20-st007.xlsx]

## Sheet: Table S7
Table S7 General information of plasmids identified in Tianjin strains.
Plasmid name	Size (kb)	Highest Coverage %	Highest Identity %	Similar plasmid	Accession NO.	Strains
pVP17-1	67.1	100	99	pVPE61a	AP014860.1	ST150/ST424/VP33/VP152/VP155/VP154
pVP17-2	78	100	99	p1937-2	CP022246.1	ST150/ST1749/ST809
pVP17-3	71.3	47	99	pVPE61a	AP014860.1	VP17/VP120/TJ20
pTJ187-2	87.5	86	99	p114-3	CP060091.1	ST424
pTJ187-3	71.7	23	99	p114-1	CP060089.1	TJ187/DL242/TJ124/TJ102/TJ108
pVP156-1	106.3	97	99	pVPWZ1	CP033143.1	ST1743/ST917a
pVPTJ15-2	83.3	76	99	p1937-2	CP022246.1	2015071009
pLH80-1	83.3	45.5	99	pVPSD2016-3	/	HB23/LH80
p114-2	36.9	43.2	82.5	Vibrio splendidus strain 5S_214	CP060090.1	TJA114
